# Supplementary material for: Pine Response to Sawfly Pheromones: Effects on Sawfly’s Oviposition and Larval Growth
Source: Insects. 2024 Jun 19;15(6):458. doi: 10.3390/insects15060458 (PMC11203435; doi:10.3390/insects15060458)
Supplement: Supplementary file 1 [file insects-15-00458-s001.zip]

Archive with 1 entries (1 files):
- insects-3028824-supplementary.pdf
